# Supplementary material for: An Aptamer-Based gFET-Sensor for Specific Quantification of Gene Therapeutic Human Adenovirus Type 5
Source: Biosensors (Basel). 2025 Sep 14;15(9):605. doi: 10.3390/bios15090605 (PMC12467633; doi:10.3390/bios15090605)
Supplement: Supplementary file 1 [file biosensors-15-00605-s001.zip]

Archive with 1 entries (1 files):
- biosensors-3776428-supplementary.pdf
